# Supplementary material for: High-performing teams: Is collective intelligence the answer?
Source: PLoS One. 2024 Aug 12;19(8):e0307945. doi: 10.1371/journal.pone.0307945 (PMC11318883; doi:10.1371/journal.pone.0307945)
Supplement: S1 File — (CSV) [file pone.0307945.s001.csv]

Moon_Landing	Woolleys_cFactor	cFluid	cCrystal	Group_IQ	Group_Attention_Memory	Group_Brainstorming	Group_Matrices	Group_Vocabulary_Open	Group Vocabulary_Closed	Average_IQ	Highest_IQ	Average_ToM	Conversational_TurnTaking_SD	Percentage_Female
78	1.3997	1.25462	0.50913	56	8	18	12	2	16	9.5	11	25	0	50
90	0.36602	0.49054	1.94587	47	7	10	13	4	13	10.67	12	25.33	19.73	100
74	1.31709	1.243	-0.22606	51	8	16	13	1	13	9.3	12	31.33	24.76	66.67
68	0.33957	0.46823	0.47503	42	7	13	12	2	8	8.67	10	27.67	40.45	100
66	-1.06778	-1.11446	-0.32448	40	5	8	12	1	14	8	9	26.67	18.25	66.67
70	-1.19335	-1.12561	-1.05928	37	5	6	15	0	11	12	14	25.67	43.15	66.67
80	0.51012	0.45739	-0.25923	47	7	15	12	1	12	9.33	12	22	49.96	33.33
62	0.39284	0.47987	1.21078	48	7	13	13	3	12	8	10	24.8	47.03	80
62	-0.42192	-0.30599	1.17726	42	6	12	11	3	10	7.8	14	24	72.43	80
70	-1.06812	-1.092	1.14473	41	5	10	9	3	14	5.5	10	20	71.79	75
64	-0.27275	-0.3303	-0.29292	34	6	8	8	1	11	9.33	10	23.33	41.39	100
72	-0.31779	-0.34165	-1.02759	32	6	6	10	0	10	10	11	23.5	0.71	100
62	-0.32256	-0.34076	-1.02815	34	6	11	9	0	8	9	11	23	60.25	66.67
72	1.41028	1.23051	-0.96116	46	8	13	11	0	14	10	12	28.25	66.75	100
48	-0.96561	-1.12656	-1.06105	33	5	11	6	0	11	5.5	6	26.5	0	50
72	1.38139	1.25299	0.50861	48	8	13	10	2	15	9	12	24.75	48.48	50
68	-1.74029	-1.91211	-1.09296	33	4	7	8	0	14	7	9	27.5	0.71	100
78	-1.10871	-1.11495	-0.32499	36	5	7	11	1	12	9.67	13	29.33	49.41	33.33
88	-1.04837	-1.11589	-0.32592	31	5	7	7	1	11	6.33	7	25.33	34.36	100
78	-0.38201	-0.34192	-1.02827	28	6	6	9	0	7	9.5	12	19	0.71	100
68	-0.46917	-0.30667	1.17749	39	6	8	12	3	10	12	13	26.5	0.71	100
66	0.46572	0.44414	-0.99532	34	7	10	9	0	8	6.5	8	26	0.71	100
68	1.0693	1.26385	1.24388	43	8	6	15	3	11	14.5	15	28.5	1.41	50
70	0.3569	0.49031	1.94588	46	7	9	13	4	13	12	12	32	2.12	50
77	-1.96159	-1.90013	-0.3585	32	4	8	10	1	9	10.5	13	28	2.83	0
58	0.38427	0.47757	1.21046	38	7	5	11	3	12	8	10	23.5	0.71	50
62	1.1339	1.23091	-0.96136	42	8	11	15	0	8	9.5	14	24.5	17.02	75
84	1.29784	1.22952	-0.96235	37	8	11	9	0	9	8.25	12	25	37.3	100
80	0.51509	0.45555	-0.25956	39	7	9	10	1	12	8.67	12	24.67	66.34	0
