# Supplementary material for: High-performing teams: Is collective intelligence the answer?
Source: PLoS One. 2024 Aug 12;19(8):e0307945. doi: 10.1371/journal.pone.0307945 (PMC11318883; doi:10.1371/journal.pone.0307945)
Supplement: S2 File — (CSV) [file pone.0307945.s002.csv]

GroupID	Av_Age	PercentFemale	Av_SIMS	Av_SIMS_POS_Factors	Av_SIMS_NEG_Factors	Av_PCS	Av_GTS	Av_ICAR	Max_ICARraw	Min_ICARraw	Av_ToM	Av_Extraversion	Av_Agreeableness	Av_Conscientiousness	Av_EmotionalStability	Av_Intellect	Av_BEIS	Size	Friendship	GC_Tt	SD_GC_Tt	GWC	SD_GWC	Group_Vocab_Closed	Group_Vocab_Open	Group_Matrices	Group_Brainstorming	Group_Memory_Attention	Complex_Task_Moon_Landing	GroupIQ_Composite	cFactor_SingleFactor	cFluid	cCrystal
847304	38.50	50.00	66.00	40.50	25.50	36.00	66.50	9.50	11.00	8.00	25.00	33.50	36.50	39.50	28.00	42.00	36.00	2.00	0.00	304.00	0.00	2341.00	417.90011	16.00	2.00	12.00	18.00	8.00	78.00	56.00	1.39970	1.25462	0.50913
951750	24.67	100.00	54.67	40.33	14.33	34.33	67.67	10.67	12.00	10.00	25.33	25.33	41.67	36.00	32.33	30.67	39.00	3.00	0.00	349.00	19.73	2620.00	338.92821	13.00	4.00	13.00	10.00	7.00	90.00	47.00	0.36602	0.49054	1.94587
406398	24.67	66.67	64.33	43.67	20.67	41.67	82.00	9.30	12.00	7.00	31.33	35.33	47.67	42.67	36.33	46.00	43.67	3.00	1.00	642.00	24.76	3753.00	356.77864	13.00	1.00	13.00	16.00	8.00	74.00	51.00	1.31709	1.24300	-0.22606
120725	22.33	100.00	57.33	32.33	25.00	26.67	58.00	8.67	10.00	8.00	27.67	26.67	38.33	36.00	27.33	32.33	36.67	3.00	0.00	443.00	40.45	3055.00	323.93261	8.00	2.00	12.00	13.00	7.00	68.00	42.00	0.33957	0.46823	0.47503
234010	26.33	66.67	68.00	45.00	23.00	38.33	68.33	8.00	9.00	6.00	26.67	38.00	43.00	38.00	27.67	39.33	39.33	3.00	0.00	513.00	18.25	3100.00	340.07989	14.00	1.00	12.00	8.00	5.00	66.00	40.00	-1.06778	-1.11446	-0.32448
927428	25.67	66.67	66.33	40.00	26.33	33.00	64.67	12.00	14.00	10.00	25.67	25.67	43.33	33.33	35.33	32.33	38.67	3.00	1.00	518.00	43.15	3058.00	628.66075	11.00	0.00	15.00	6.00	5.00	70.00	37.00	-1.19335	-1.12561	-1.05928
643916	37.00	33.33	63.33	41.67	21.67	33.00	68.67	9.33	12.00	7.00	22.00	37.00	40.00	36.33	32.00	36.33	40.33	3.00	0.00	560.00	49.96	3399.00	511.48020	12.00	1.00	12.00	15.00	7.00	80.00	47.00	0.51012	0.45739	-0.25923
977715	20.80	80.00	69.00	42.00	27.00	32.40	66.60	8.00	10.00	6.00	24.80	29.60	39.40	31.00	26.60	33.20	32.80	5.00	2.00	630.00	47.03	3968.00	520.83375	12.00	3.00	13.00	13.00	7.00	62.00	48.00	0.39284	0.47987	1.21078
792441	24.20	80.00	66.40	38.40	28.00	29.20	54.00	7.80	14.00	3.00	24.00	31.40	35.80	32.60	27.20	35.00	37.80	5.00	1.00	806.00	72.43	5126.00	718.62730	10.00	3.00	11.00	12.00	6.00	62.00	42.00	-0.42192	-0.30599	1.17726
168309	31.00	75.00	73.75	41.50	32.25	36.25	64.75	5.50	10.00	3.00	20.00	32.50	38.50	42.00	33.50	36.00	41.50	4.00	0.00	581.00	71.79	3461.00	626.09977	14.00	3.00	9.00	10.00	5.00	70.00	41.00	-1.06812	-1.09200	1.14473
843984	22.33	100.00	71.67	40.67	31.00	33.00	58.33	9.33	10.00	9.00	23.33	35.67	38.00	28.00	27.00	36.33	39.00	3.00	0.00	405.00	41.39	2537.00	564.55764	11.00	1.00	8.00	8.00	6.00	64.00	34.00	-0.27275	-0.33030	-0.29292
466146	28.00	100.00	77.00	45.50	31.50	34.50	69.50	10.00	11.00	9.00	23.50	27.50	38.00	31.50	32.00	31.50	37.00	2.00	0.00	275.00	0.71	2289.00	21.92031	10.00	0.00	10.00	6.00	6.00	72.00	32.00	-0.31779	-0.34165	-1.02759
687486	24.33	66.67	66.00	39.33	26.67	36.00	62.67	9.00	11.00	8.00	23.00	35.00	38.00	37.67	24.33	36.00	38.33	3.00	1.00	409.00	60.25	2660.00	473.29202	8.00	0.00	9.00	11.00	6.00	62.00	34.00	-0.32256	-0.34076	-1.02815
896651	20.75	100.00	57.50	37.00	20.50	36.25	71.00	10.00	12.00	9.00	28.25	31.50	37.75	28.00	28.50	29.25	37.75	4.00	2.00	686.00	66.75	5080.00	590.34284	14.00	0.00	11.00	13.00	8.00	72.00	46.00	1.41028	1.23051	-0.96116
254598	24.50	50.00	68.50	50.00	18.50	39.00	80.00	5.50	6.00	5.00	26.50	17.50	34.50	28.00	20.00	25.00	43.00	2.00	0.00	284.00	0.00	2849.00	925.60278	11.00	0.00	6.00	11.00	5.00	48.00	33.00	-0.96561	-1.12656	-1.06105
754183	23.50	50.00	64.25	36.00	28.25	29.00	55.75	9.00	12.00	7.00	24.75	24.25	34.25	35.50	25.00	39.00	35.75	4.00	1.00	368.00	48.48	2655.00	479.03123	15.00	2.00	10.00	13.00	8.00	72.00	48.00	1.38139	1.25299	0.50861
689929	22.50	100.00	59.00	39.00	20.00	40.00	70.50	7.00	9.00	5.00	27.50	33.00	39.50	26.50	30.00	38.00	38.00	2.00	0.00	297.00	0.71	2663.00	43.13351	14.00	0.00	8.00	7.00	4.00	68.00	33.00	-1.74029	-1.91211	-1.09296
711069	23.67	33.33	70.33	44.33	26.00	32.33	64.33	9.67	13.00	8.00	29.33	36.67	42.33	38.33	34.33	37.67	40.00	3.00	0.00	614.00	49.41	4166.00	656.00025	12.00	1.00	11.00	7.00	5.00	78.00	36.00	-1.10871	-1.11495	-0.32499
782437	24.67	100.00	65.00	46.67	18.33	39.33	76.00	6.33	7.00	6.00	25.33	29.33	42.33	36.67	28.00	33.00	40.67	3.00	2.00	677.00	34.36	3847.00	470.57447	11.00	1.00	7.00	7.00	5.00	88.00	31.00	-1.04837	-1.11589	-0.32592
657086	30.00	100.00	78.00	50.50	27.50	34.50	64.50	9.50	12.00	7.00	19.00	30.00	34.00	35.00	27.50	35.50	39.50	2.00	0.00	231.00	0.71	1219.00	215.66757	7.00	0.00	9.00	6.00	6.00	78.00	28.00	-0.38201	-0.34192	-1.02827
810351	20.50	100.00	60.00	33.50	26.50	37.50	60.00	12.00	13.00	11.00	26.50	26.50	37.50	36.00	21.50	36.00	33.50	2.00	0.00	321.00	0.71	1943.00	330.21887	10.00	3.00	12.00	8.00	6.00	68.00	39.00	-0.46917	-0.30667	1.17749
807895	20.00	100.00	54.00	37.50	16.50	37.50	68.50	6.50	8.00	5.00	26.00	26.00	41.00	29.00	33.00	34.00	39.50	2.00	0.00	315.00	0.71	3104.00	561.44278	8.00	0.00	9.00	10.00	7.00	66.00	34.00	0.46572	0.44414	-0.99532
394376	21.50	50.00	62.00	37.50	24.50	39.00	71.50	14.50	15.00	14.00	28.50	33.00	45.50	39.00	43.00	30.50	41.00	2.00	2.00	362.00	1.41	2809.00	20.50610	11.00	3.00	15.00	6.00	8.00	68.00	43.00	1.06930	1.26385	1.24388
556486	22.00	50.00	49.50	35.00	14.50	42.00	78.00	12.00	12.00	12.00	32.00	42.00	41.50	40.00	31.50	47.50	38.50	2.00	2.00	365.00	2.12	3489.00	682.35804	13.00	4.00	13.00	9.00	7.00	70.00	46.00	0.35690	0.49031	1.94588
635465	23.50	0.00	52.00	36.00	16.00	36.00	66.00	10.50	13.00	8.00	28.00	27.50	32.00	27.00	38.00	38.00	38.00	2.00	0.00	466.00	2.83	2735.00	962.37233	9.00	1.00	10.00	8.00	4.00	77.00	32.00	-1.96159	-1.90013	-0.35850
393338	39.50	50.00	66.00	47.00	19.00	39.50	69.50	8.00	10.00	6.00	23.50	31.50	45.50	44.00	42.50	31.50	36.00	2.00	2.00	273.00	0.71	2552.00	837.21443	12.00	3.00	11.00	5.00	7.00	58.00	38.00	0.38427	0.47757	1.21046
744524	21.50	75.00	60.75	41.50	19.25	35.25	70.75	9.50	14.00	3.00	24.50	27.75	37.50	32.75	27.50	29.50	38.25	4.00	0.00	571.00	17.02	2701.00	92.14255	8.00	0.00	15.00	11.00	8.00	62.00	42.00	1.13390	1.23091	-0.96136
530488	29.50	100.00	65.50	40.75	24.75	34.25	64.25	8.25	12.00	5.00	25.00	23.50	38.00	34.25	31.25	24.75	32.00	4.00	2.00	750.00	37.30	3369.00	346.32680	9.00	0.00	9.00	11.00	8.00	84.00	37.00	1.29784	1.22952	-0.96235
313933	21.67	0.00	63.67	37.33	26.33	31.33	62.67	8.67	12.00	6.00	24.67	35.33	39.67	39.67	27.33	35.67	25.67	3.00	0.00	490.00	66.34	2718.00	511.54276	12.00	1.00	10.00	9.00	7.00	80.00	39.00	0.51509	0.45555	-0.25956
